# Supplementary material for: Phytogenic and Nutritional Strategies to Improve Milk Production and Microbiological Quality in Lactating Donkeys
Source: Animals (Basel). 2025 Oct 21;15(20):3060. doi: 10.3390/ani15203060 (PMC12561713; doi:10.3390/ani15203060)
Supplement: Supplementary file 1 [file animals-15-03060-s001.zip]

Archive with 1 entries (1 files):
- animals-3895553-supplementary.pdf
